# Supplementary material for: A long non-coding RNA PelncRNA1 is involved in Phyllostachys edulis response to UV-B stress
Source: PeerJ. 2023 May 9;11:e15243. doi: 10.7717/peerj.15243 (PMC10178214; doi:10.7717/peerj.15243)
Supplement: Table S1 [file peerj-11-15243-s004.xlsx]

## Sheet: Sheet1
Name	Primers	Sequence	Length	GC%	Tm℃	Product length（bp）
PelncRNA1	UV-F	GGCGCAATCCTAGTCGATC	19	57.9	57.9	170
LNC_071722	UV-R	GCCTTCCATTGTGATATCC	19	52.2	47.4
PH02Gene33364	UV-1-F	CGGATGCTGGAGGCTACTATG	21	57.1	60	122
	UV-1-R	AGGGCTGTTCTTGACGGAC	19	57.9	57.1
PH02Gene38550	UV-2-F	AGGTGAACAAGCCCATCTACGC	22	54.5	63.1	197
	UV-2-R	CGTCGAGTTGGGCATCATG	19	57.9	60.1
PH02Gene43330	UV-3-F	AGGTGCCAAGAACTCCATCG	20	55	59.8	100
	UV-3-R	CCGTTCCAGCTCCTCATTCC	20	60	61.7
PH02Gene19065	UV-4-F	CTGTGATGAAGTTGGTGAGGC	21	52.4	57.7	158
	UV-4-R	GTACTTCCTTGCAGCATCTTCC	22	50	58.5
PH02Gene05460	UV-5-F	CTATCAAGGGCGATTTCCAG	20	50	57.5	90
	UV-5-R	CGTCCCAGATGAGCACAAG	19	57.9	56.7
PH02Gene26812	UV-6-F	GTAAGGTTTGGGGCGAGAAG	20	55	59	144
	UV-6-R	CACGCCATTTTGCTCATCAC	20	50	59.6
PH02Gene35897	UV-7-F	TTGTCCACCCAGAATCCCAC	20	55	60	210
	UV-7-R	GCCATTTCACTGTAATCACCC	21	47.6	57
PH02Gene50461	UV-8-F	CTTCCCGACCAACCTCCACG	20	65	64.8	150
	UV-8-R	TGGAGCGGCGAGAGGATGTC	20	65	65.5
PelncRNA1-full	PelncRNA1-F	GGCGCGCCTTAATACTGGT	34	57.9	60	373
	PelncRNA1-R	TTCACAGCAACACTAGTGGTAAC	38	43.5	55
NTB	NTB-F	TCTTGTTTGACACCGAAGAGGAG	23	47.8	61.6	133
	NTB-R	AATAGCTGTCCCTGGAGGAGTTT	23	47.8	60.5
AT5G26170	AT-F1	CGACGGGTTCAAGTGGAGAA	20	55	60.7	105
	AT-R1	CTTTTCTTCACGGGACAGCC	20	55	59.7
AT1G21240	AT-F2	CGGCTTGCAGACAGTAGACA	20	55	57	209
	AT-R2	AGGCGGTGTTCCCATGTAAG	20	55	59.8
AT5G43650	AT-F3	AACTGAGGATGATGTCGCCG	20	55	60.6	140
	AT-R3	CAACATATGTCGCCGGCTTC	20	55	61.3
AT5G58380	AT-F4	CTGGAGGAAGTAGCACAGCG	20	60	60.4	248
	AT-R4	TCACCCTGCCAAACCCATAC	20	55	58.8
AT1G28220	AT-F5	GTGCTGCGGTTTTGGGAATG	20	55	60.3	189
	AT-R5	ACTGGAACTCGAGCACAAGG	20	55	58.6
AT4G20820	AT-F6	TCCACATCAGAACCCGAAGC	20	55	57.9	248
	AT-R6	GCCGCTAAAATGTCCTCCGA	20	55	56.7
AT1G48850	AT-F7	ATGGCGTCGTCTTCTCTCAC	20	55	59.4	114
	AT-R7	GAGAGAGATCTGAACGGCGG	20	60	57
AT4G01070	AT-F8	TCCGTCTTTCTCCCTCCTGT	20	55	59.9	176
	AT-R8	GCGTCCGTACCGAAGAGATC	20	60	58.9
ACTIN2	AtACTIN2-qF	GGTAACATTGTGCTCAGTGGTGG	23	52.2	61.9	108
	AtACTIN2-qR	AACGACCTTAATCTTCATGCTGC	23	43.5	60.6
Identification	pER8-F	GTGTCAAATCGTGGCCTC				600
	pER8-R	GTAGTGTATTGACCGATTCC
