# Supplementary material for: A long non-coding RNA PelncRNA1 is involved in Phyllostachys edulis response to UV-B stress
Source: PeerJ. 2023 May 9;11:e15243. doi: 10.7717/peerj.15243 (PMC10178214; doi:10.7717/peerj.15243)
Supplement: Table S3 [file peerj-11-15243-s006.xlsx]

## Sheet: Sheet1
The normalized free energy of PelncRNA1 and mRNA pairing sites
Query	Length_Query	Target	Length_Target	dG	ndG	Start_Position_Query	End_Position_Query	Start_Position_Target	End_Position_Target
PelncRNA1	373	PH02Gene19065	1113	-14.99	-0.0437	1	373	714	1086
		PH02Gene33364	336	-18.71	-0.0587	2	337	1	336
		PH02Gene38550	2353	-25.85	-0.0879	1	373	1476	1848
		PH02Gene43330	840	-21.32	-0.0688	1	373	176	548
		PH02Gene05460	1676	-24.32	-0.08	1	373	697	1069
		PH02Gene26812	3186	-24.42	-0.0694	1	373	1504	1876
		PH02Gene35897	1439	-18.37	-0.0602	1	373	1024	1396
		PH02Gene50461	1798	-27.55	-0.0796	1	373	317	689
		AT5G26170	522	-15.71	-0.0459	1	373	115	487
		AT1G21240	2226	-19.63	-0.0608	1	373	1228	1600
		AT5G43650	744	-15.86	-0.0585	1	290	455	744
		AT5G58380	1440	-18.88	-0.0569	1	373	477	849
		AT1G28220	1056	-16.45	-0.0648	74	373	1	300
		AT4G20820	1599	-17.35	-0.0507	1	373	236	608
		AT1G48850	1311	-19.42	-0.0538	1	373	527	899
		AT4G01070	1443	-18.76	-0.0539	1	373	768	1140
