# Supplementary material for: A long non-coding RNA PelncRNA1 is involved in Phyllostachys edulis response to UV-B stress
Source: PeerJ. 2023 May 9;11:e15243. doi: 10.7717/peerj.15243 (PMC10178214; doi:10.7717/peerj.15243)
Supplement: Table S4 [file peerj-11-15243-s007.xlsx]

## Sheet: Sheet1
lncRNA_information
lncRNA	ID	Gene_Type	Chromosome	Start	End	Strand	Exon_number	Length	ORF	DE	CK_1_fpkm	CK_2_fpkm	CK_3_fpkm	UV_1_fpkm	UV_2_fpkm	UV_3_fpkm	UV_vs_CK.log2(foldchange)	UV_vs_CK.pvalue	UV_vs_CK.qvalue
PelncRNA1	XLOC_234827	lincRNA	moso_draft_hic_scaffold_13	43954912	43955284	-	1	373	69	UV	0	0	0	0.086623	0.579905	0.522101	Inf	0.00353933	0.706198
Gene_information
Gene_ID	Gene_Description	Chromosome	Start	End	Strand	Exon_number	Length	ORF	CK_1_fpkm	CK_2_fpkm	CK_3_fpkm	UV_1_fpkm	UV_2_fpkm	UV_3_fpkm	UV_vs_CK.log2(foldchange)	UV_vs_CK.pvalue	UV_vs_CK.qvalue	GO	KO
PH02Gene50461	gnl|BL_ORD_ID|179816 sp|Q9AR73|HQGT_RAUSE Hydroquinone glucosyltransferase OS=Rauvolfia serpentina OX=4060 GN=AS PE=1 SV=1//1.27211e-153	moso_draft_hic_scaffold_2900	2951	4748	+	1	1798	489	0.03578	0.040452	0.084614	1.41176	5.03329	5.62278	6.22934	1.5e-08	2.22e-05	GO:0008152,GO:0016758	osa:9266321||http://www.genome.jp/dbget-bin/www_bget?osa:9266321
PH02Gene35897	gnl|BL_ORD_ID|25772 sp|Q42885|AROC2_SOLLC Chorismate synthase 2, chloroplastic OS=Solanum lycopersicum OX=4081 GN=CS2 PE=2 SV=1//0	moso_draft_hic_scaffold_15	56838693	56842606	+	13	1439	440	6.49278	5.25252	5.40826	10.5263	39.2157	36.0101	2.32166	0.00147928	0.3672	GO:0004107,GO:0019031,GO:0005198,GO:0009073	osa:4332286||http://www.genome.jp/dbget-bin/www_bget?osa:4332286
PH02Gene33364	gnl|BL_ORD_ID|510442 sp|Q8VWQ5|WRK50_ARATH Probable WRKY transcription factor 50 OS=Arabidopsis thaliana OX=3702 GN=WRKY50 PE=2 SV=1//2.57332e-36	moso_draft_hic_scaffold_14	52700830	52701716	-	4	336	111	0.062621	0	0.440578	0.986839	3.63575	3.63622	4.03673	0.00384023	0.747216	GO:0043565,GO:0003700,GO:0006355	osa:4325945||http://www.genome.jp/dbget-bin/www_bget?osa:4325945
PH02Gene05460	gnl|BL_ORD_ID|326441 sp|Q9FZ95|PUP3_ARATH Purine permease 3 OS=Arabidopsis thaliana OX=3702 GN=PUP3 PE=2 SV=1//2.65985e-59	moso_draft_hic_scaffold_15	68209927	68211602	+	1	1676	385	0.092124	0.021698	0.04657	0.145073	0.634863	0.572082	3.07544	0.00308867	0.637253	GO:0005886,GO:0016021	osa:4331883||http://www.genome.jp/dbget-bin/www_bget?osa:4331883
PH02Gene26812	gnl|BL_ORD_ID|41299 sp|Q9SVG5|BBE18_ARATH Berberine bridge enzyme-like 18 OS=Arabidopsis thaliana OX=3702 GN=At4g20820 PE=3 SV=1//7.0708e-128	moso_draft_hic_scaffold_8	49537100	49542353	-	2	3186	978	0	0.047369	0.134374	1.49185	4.36699	4.70079	5.86052	5.26e-05	0.0247488	GO:0016491,GO:0050660,GO:0055114,GO:0004190,GO:0006508	osa:4341261||http://www.genome.jp/dbget-bin/www_bget?osa:4341261
PH02Gene38550	gnl|BL_ORD_ID|508859 sp|Q9LMN8|WAK3_ARATH Wall-associated receptor kinase 3 OS=Arabidopsis thaliana OX=3702 GN=WAK3 PE=2 SV=2//5.06394e-136	moso_draft_hic_scaffold_16	83498971	83502393	+	3	2353	734	0	0.059569	0.110782	1.05615	5.07947	3.8441	5.87242	4.1e-05	0.0200311	GO:0005509,GO:0030247,GO:0005515,GO:0006468,GO:0005524,GO:0004672,GO:0016021,GO:0055085	osa:4347856||http://www.genome.jp/dbget-bin/www_bget?osa:4347856
PH02Gene43330	gnl|BL_ORD_ID|43229 sp|Q75KV9|BH148_ORYSJ Transcription factor BHLH148 OS=Oryza sativa subsp. japonica OX=39947 GN=BHLH148 PE=1 SV=1//1.1977e-22	moso_draft_hic_scaffold_14	61458020	61460584	+	3	840	279	0	0	0.043207	1.47249	4.2305	3.7273	7.76989	1.12e-07	0.000128484	GO:0046983	osa:9269465||http://www.genome.jp/dbget-bin/www_bget?osa:9269465
PH02Gene19065	gnl|BL_ORD_ID|64511 sp|Q7X996|CIPK2_ORYSJ CBL-interacting protein kinase 2 OS=Oryza sativa subsp. japonica OX=39947 GN=CIPK2 PE=2 SV=1//4.92242e-41	moso_draft_hic_scaffold_603	21299	22796	-	3	1113	370	1.26804	1.20316	0	8.10838	46.3245	28.5452	5.06945	0.00141446	0.354528	GO:0019064,GO:0019031,GO:0016020,GO:0046789,GO:0016773,GO:0005524,GO:0004672,GO:0007165,GO:0006468	osa:4344287||http://www.genome.jp/dbget-bin/www_bget?osa:4344287
Arabidopsis homologous gene information
GeneID	mRNA ID	Protein	TAIR	NCBI GeneID	protein_id
PH02Gene33364	PH02Gene33364.t1	Probable WRKY transcription factor 50	AT5G26170	832686	NP_197989.2
PH02Gene38550	PH02Gene38550.t2	Wall-associated receptor kinase 3	AT1G21240	838719	NP_173547.1
PH02Gene43330	PH02Gene43330.t1	Transcription factor BHLH148	AT5G43650	834385	NP_199178.1
PH02Gene19065	PH02Gene19065.t1	CBL-interacting protein kinase 2	AT5G58380	835951	NP_568878.1
PH02Gene05460	PH02Gene05460.t1	Purine permease 3	AT1G28220	839716	NP_174143.1
PH02Gene26812	PH02Gene26812.t1	Berberine bridge enzyme-like 18	AT4G20820	827830	NP_193814.1
PH02Gene35897	PH02Gene35897.t1	Chorismate synthase 2, chloroplastic	AT1G48850	841307	NP_564534.1
PH02Gene50461	PH02Gene50461.t1	Hydroquinone glucosyltransferase	AT4G01070	827912	NP_192016.1
