# Supplementary material for: A long non-coding RNA PelncRNA1 is involved in Phyllostachys edulis response to UV-B stress
Source: PeerJ. 2023 May 9;11:e15243. doi: 10.7717/peerj.15243 (PMC10178214; doi:10.7717/peerj.15243)
Supplement: Table S5 [file peerj-11-15243-s008.xlsx]

## Sheet: Sheet1
SPAD Value												MDA Content
	WT			PelncRNA1-1			PelncRNA1-2						PelncRNA1-1			PelncRNA1-1	PelncRNA1-2	WT
Number	0h	1h	2h	0H	1H	2H	0H	1H	2H				μmol/L	μmol/ml	μmol/g	MDA Content (μmol/g)	MDA Content (μmol/g)	MDA Content (μmol/g)
1	31.6	28.9	20.8	31.8	31.3	30.2	31.8	30.5	30.1			0h-1				0.0083272	0.00865004	0.00806064
2	31	24.2	22.6	32.4	30.5	30.1	31.9	30.4	30.1			0h-2				0.00761348	0.00758212	0.00817096
3	33.3	23.6	23.4	32.1	31.2	30	32.1	31.6	30.5			0h-3				0.00856352	0.00897988	0.00805308
4	32.2	27.6	25.6	31	30.2	29.6	30.4	30	29.6			1h-1				0.00909188	0.00935088	0.00943572
5	33.4	28.4	25.7	32.4	30.1	29.9	32.7	31.1	29.9			1h-2				0.00911288	0.00914648	0.00961688
6	32.3	29	24.4	32	29.3	28.2	32.4	29.3	28.4			1h-3				0.0090972	0.00938224	0.0095774
												2h-1				0.012089	0.0116889	0.0139891
												2h-2				0.011492	0.0114845	0.013988
												2h-3				0.0113039	0.0118143	0.0138155
