# Supplementary material for: A long non-coding RNA PelncRNA1 is involved in Phyllostachys edulis response to UV-B stress
Source: PeerJ. 2023 May 9;11:e15243. doi: 10.7717/peerj.15243 (PMC10178214; doi:10.7717/peerj.15243)
Supplement: Table S6 [file peerj-11-15243-s009.xlsx]

## Sheet: Sheet1
Sample	Cq
PelncRNA1-0h-1	26.24
PelncRNA1-0h-2	26.16
PelncRNA1-0h-3	26.13
PelncRNA1-2h-1	26.64
PelncRNA1-2h-2	26.6344
PelncRNA1-2h-3	26.66
PelncRNA1-4h-1	26.18
PelncRNA1-4h-2	26.01
PelncRNA1-4h-3	26.1933
PelncRNA1-6h-1	24.98
PelncRNA1-6h-2	24.92
PelncRNA1-6h-3	25.02
PelncRNA1-8h-1	25.5167
PelncRNA1-8h-2	25.49
PelncRNA1-8h-3	25.35
PH02Gene33364-0h-1	33.78
PH02Gene33364-0h-2	33.15
PH02Gene33364-0h-3	33.75
PH02Gene33364-2h-1	27.67
PH02Gene33364-2h-2	27.66
PH02Gene33364-2h-3	27.4
PH02Gene33364-4h-1	27.0467
PH02Gene33364-4h-2	27.0622
PH02Gene33364-4h-3	27.1
PH02Gene33364-6h-1	26.6644
PH02Gene33364-6h-2	26.6548
PH02Gene33364-6h-3	26.62
PH02Gene33364-8h-1	26.66
PH02Gene33364-8h-2	26.98
PH02Gene33364-8h-3	26.32
PH02Gene38550-0h-1	33.1
PH02Gene38550-0h-2	33.15
PH02Gene38550-0h-3	33.05
PH02Gene38550-2h-1	27.27
PH02Gene38550-2h-2	27.43
PH02Gene38550-2h-3	27.59
PH02Gene38550-4h-1	27.33
PH02Gene38550-4h-2	27.53
PH02Gene38550-4h-3	27.32
PH02Gene38550-6h-1	27.17
PH02Gene38550-6h-2	27.11
PH02Gene38550-6h-3	27.77
PH02Gene38550-8h-1	27.99
PH02Gene38550-8h-2	27.2
PH02Gene38550-8h-3	27.2
PH02Gene43330-0h-1	37.78
PH02Gene43330-0h-2	37.21
PH02Gene43330-0h-3	37.75
PH02Gene43330-2h-1	27.82
PH02Gene43330-2h-2	27.95
PH02Gene43330-2h-3	27
PH02Gene43330-4h-1	27.45
PH02Gene43330-4h-2	27.08
PH02Gene43330-4h-3	27.17
PH02Gene43330-6h-1	27.39
PH02Gene43330-6h-2	27.06
PH02Gene43330-6h-3	27.29
PH02Gene43330-8h-1	26.75
PH02Gene43330-8h-2	26.75
PH02Gene43330-8h-3	26.84
PH02Gene19065-0h-1	25.21
PH02Gene19065-0h-2	25.21
PH02Gene19065-0h-3	25.39
PH02Gene19065-2h-1	24.25
PH02Gene19065-2h-2	25.58
PH02Gene19065-2h-3	24.54
PH02Gene19065-4h-1	24.86
PH02Gene19065-4h-2	24.89
PH02Gene19065-4h-3	24.25
PH02Gene19065-6h-1	24.38
PH02Gene19065-6h-2	24.53
PH02Gene19065-6h-3	24.42
PH02Gene19065-8h-1	24.33
PH02Gene19065-8h-2	24.29
PH02Gene19065-8h-3	24.2
NTB-0h-1	19.99
NTB-0h-2	20.01
NTB-0h-3	19.83
NTB-2h-1	22.79
NTB-2h-2	22.16
NTB-2h-3	22.79
NTB-4h-1	24.3
NTB-4h-2	24.4
NTB-4h-3	24.59
NTB-6h-1	24.17
NTB-6h-2	24.08
NTB-6h-3	23.92
NTB-8h-1	24.93
NTB-8h-2	25.02
NTB-8h-3	25.03
PelncRNA1-0h-1	27.51
PelncRNA1-0h-2	27.34
PelncRNA1-0h-3	27.45
PelncRNA1-2h-1	27.38
PelncRNA1-2h-2	27.5
PelncRNA1-2h-3	27.73
PelncRNA1-4h-1	27.35
PelncRNA1-4h-2	27.41
PelncRNA1-4h-3	27.33
PelncRNA1-6h-1	26.67
PelncRNA1-6h-2	26.82
PelncRNA1-6h-3	26.75
PelncRNA1-8h-1	26.22
PelncRNA1-8h-2	26.33
PelncRNA1-8h-3	26.38
PH02Gene05460-0h-1	34.61
PH02Gene05460-0h-2	34.4
PH02Gene05460-0h-3	35.21
PH02Gene05460-2h-1	33.9222
PH02Gene05460-2h-2	33.82
PH02Gene05460-2h-3	33.93
PH02Gene05460-4h-1	33.12
PH02Gene05460-4h-2	33.15
PH02Gene05460-4h-3	33.0667
PH02Gene05460-6h-1	32.6
PH02Gene05460-6h-2	32.28
PH02Gene05460-6h-3	33.16
PH02Gene05460-8h-1	32.38
PH02Gene05460-8h-2	32.28
PH02Gene05460-8h-3	32.23
PH02Gene26812-0h-1	31.95
PH02Gene26812-0h-2	31.93
PH02Gene26812-0h-3	32.35
PH02Gene26812-2h-1	25.1
PH02Gene26812-2h-2	25.21
PH02Gene26812-2h-3	25.09
PH02Gene26812-4h-1	24.15
PH02Gene26812-4h-2	24.26
PH02Gene26812-4h-3	24.19
PH02Gene26812-6h-1	23.99
PH02Gene26812-6h-2	24
PH02Gene26812-6h-3	23.93
PH02Gene26812-8h-1	24.15
PH02Gene26812-8h-2	23.75
PH02Gene26812-8h-3	23.69
PH02Gene35897-0h-1	25.77
PH02Gene35897-0h-2	25.9
PH02Gene35897-0h-3	25.98
PH02Gene35897-2h-1	25.14
PH02Gene35897-2h-2	25.11
PH02Gene35897-2h-3	25.1
PH02Gene35897-4h-1	24.49
PH02Gene35897-4h-2	24.71
PH02Gene35897-4h-3	24.44
PH02Gene35897-6h-1	24.04
PH02Gene35897-6h-2	24.41
PH02Gene35897-6h-3	24.17
PH02Gene35897-8h-1	24.12
PH02Gene35897-8h-2	24.05
PH02Gene35897-8h-3	24.03
PH02Gene50461-0h-1	31.27
PH02Gene50461-0h-2	31.11
PH02Gene50461-0h-3	31.4
PH02Gene50461-2h-1	30.02
PH02Gene50461-2h-2	29.93
PH02Gene50461-2h-3	29.98
PH02Gene50461-4h-1	29.12
PH02Gene50461-4h-2	30.22
PH02Gene50461-4h-3	30.05
PH02Gene50461-6h-1	29.37
PH02Gene50461-6h-2	29.03
PH02Gene50461-6h-3	29.27
PH02Gene50461-8h-1	28.12
PH02Gene50461-8h-2	28.19
PH02Gene50461-8h-3	28.19
NTB-0h-1	21.64
NTB-0h-2	20.98
NTB-0h-3	21.39
NTB-2h-1	21.7
NTB-2h-2	21.68
NTB-2h-3	21.73
NTB-4h-1	21.7
NTB-4h-2	21.68
NTB-4h-3	21.73
NTB-6h-1	21.7
NTB-6h-2	21.68
NTB-6h-3	21.73
NTB-8h-1	21.7
NTB-8h-2	21.68
NTB-8h-3	21.73
PelncRNA1-0h-1	30.15
PelncRNA1-0h-2	30.02
PelncRNA1-0h-3	29.7
PelncRNA1-1h-1	27.89
PelncRNA1-1h-2	27.73
PelncRNA1-1h-3	27.71
PelncRNA1-2h-1	26.57
PelncRNA1-2h-2	26.43
PelncRNA1-2h-3	26.49
AT5G26170-0h-1	33.27
AT5G26170-0h-2	32.75
AT5G26170-0h-3	32.82
AT5G26170-1h-1	31.02
AT5G26170-1h-2	30.76
AT5G26170-1h-3	30.93
AT5G26170-2h-1	28.39
AT5G26170-2h-2	28.36
AT5G26170-2h-3	28.26
AT1G21240-0h-1	33.91
AT1G21240-0h-2	35.55
AT1G21240-0h-3	33.66
AT1G21240-1h-1	27.54
AT1G21240-1h-2	27.37
AT1G21240-1h-3	27.53
AT1G21240-2h-1	25.22
AT1G21240-2h-2	25.28
AT1G21240-2h-3	25.23
AT5G43650-0h-1	35.48
AT5G43650-0h-2	35.54
AT5G43650-0h-3	35.38
AT5G43650-1h-1	32.12
AT5G43650-1h-2	32.2
AT5G43650-1h-3	32.2
AT5G43650-2h-1	29.07
AT5G43650-2h-2	29.02
AT5G43650-2h-3	28.88
ACTIN2-0h-1	24.71
ACTIN2-0h-2	24.86
ACTIN2-0h-3	24.57
ACTIN2-1h-1	24.58
ACTIN2-1h-2	24.55
ACTIN2-1h-3	24.54
ACTIN2-2h-1	23.21
ACTIN2-2h-2	23.01
ACTIN2-2h-3	23.08
PelncRNA1-0h-1	29.07
PelncRNA1-0h-2	29.21
PelncRNA1-0h-3	29.27
PelncRNA1-1h-1	27.5
PelncRNA1-1h-2	27.34
PelncRNA1-1h-3	27.67
PelncRNA1-2h-1	26.56
PelncRNA1-2h-2	26.71
PelncRNA1-2h-3	26.55
AT5G58380-0h-1	29.31
AT5G58380-0h-2	29.42
AT5G58380-0h-3	29.55
AT5G58380-1h-1	27.14
AT5G58380-1h-2	27.23
AT5G58380-1h-3	27.14
AT5G58380-2h-1	26.3
AT5G58380-2h-2	26.12
AT5G58380-2h-3	26.29
AT4G20820-0h-1	31.21
AT4G20820-0h-2	31.16
AT4G20820-0h-3	31.3
AT4G20820-1h-1	29.79
AT4G20820-1h-2	29.77
AT4G20820-1h-3	29.32
AT4G20820-2h-1	28.55
AT4G20820-2h-2	28.58
AT4G20820-2h-3	28.6
ACTIN2-0h-1	24.43
ACTIN2-0h-2	24.67
ACTIN2-0h-3	24.52
ACTIN2-1h-1	23.04
ACTIN2-1h-2	23.11
ACTIN2-1h-3	23.16
ACTIN2-2h-1	22.82
ACTIN2-2h-2	23.01
ACTIN2-2h-3	23.14
PelncRNA1-0h-1	30.15
PelncRNA1-0h-2	30.02
PelncRNA1-0h-3	29.7
PelncRNA1-1h-1	27.89
PelncRNA1-1h-2	27.73
PelncRNA1-1h-3	27.71
PelncRNA1-2h-1	26.57
PelncRNA1-2h-2	26.43
PelncRNA1-2h-3	26.49
ACTIN2-0h-1	20.08
ACTIN2-0h-2	20.09
ACTIN2-0h-3	20.16
ACTIN2-1h-1	20.68
ACTIN2-1h-2	20.8
ACTIN2-1h-3	20.65
ACTIN2-2h-1	20.47
ACTIN2-2h-2	20.55
ACTIN2-2h-3	20.47
AT1G28220-0h-1	33.83
AT1G28220-0h-2	33.45
AT1G28220-0h-3	34.35
AT1G28220-1h-1	32.71
AT1G28220-1h-2	33.39
AT1G28220-1h-3	33.43
AT1G28220-2h-1	32.12
AT1G28220-2h-2	32.2
AT1G28220-2h-3	32.38
PelncRNA1-0s-1	20.93
PelncRNA1-0s-2	20.96
PelncRNA1-0s-3	20.85
PelncRNA1-30s-1	18.67
PelncRNA1-30s-2	18.74
PelncRNA1-30s-3	18.8
PH02Gene33364-0s-1	27.55
PH02Gene33364-0s-2	27.32
PH02Gene33364-0s-3	27.26
PH02Gene33364-30s-1	25.95
PH02Gene33364-30s-2	26.04
PH02Gene33364-30s-3	26.07
PH02Gene38550-0s-1	30.8
PH02Gene38550-0s-2	31.2
PH02Gene38550-0s-3	31.1
PH02Gene38550-30s-1	29.1
PH02Gene38550-30s-2	29.08
PH02Gene38550-30s-3	29.14
PH02Gene43330-0s-1	25.92
PH02Gene43330-0s-2	25.77
PH02Gene43330-0s-3	25.76
PH02Gene43330-30s-1	25.03
PH02Gene43330-30s-2	25
PH02Gene43330-30s-3	25.05
PH02Gene19065-0s-1	22.46
PH02Gene19065-0s-2	22.43
PH02Gene19065-0s-3	22.51
PH02Gene19065-30s-1	20.07
PH02Gene19065-30s-2	20.13
PH02Gene19065-30s-3	20.08
PH02Gene05460-0s-1	29.07
PH02Gene05460-0s-2	29.93
PH02Gene05460-0s-3	29.81
PH02Gene05460-30s-1	26.81
PH02Gene05460-30s-2	26.81
PH02Gene05460-30s-3	26.67
PH02Gene26812-0s-1	23.02
PH02Gene26812-0s-2	23.98
PH02Gene26812-0s-3	23.04
PH02Gene26812-30s-1	22.11
PH02Gene26812-30s-2	22
PH02Gene26812-30s-3	22.03
NTB-0s-1	20.98
NTB-0s-2	20.84
NTB-0s-3	20.89
NTB-30s-1	19.27
NTB-30s-2	19.24
NTB-30s-3	19.31
PelncRNA1-0s-1	20.27
PelncRNA1-0s-2	20.36
PelncRNA1-0s-3	20.27
PelncRNA1-30s-1	18.39
PelncRNA1-30s-2	18.32
PelncRNA1-30s-3	18.39
PH02Gene35897-0s-1	23.39
PH02Gene35897-0s-2	23.4
PH02Gene35897-0s-3	22.48
PH02Gene35897-30s-1	21.18
PH02Gene35897-30s-2	21.25
PH02Gene35897-30s-3	21.21
PH02Gene50461-0s-1	26.21
PH02Gene50461-0s-2	26.09
PH02Gene50461-0s-3	26.73
PH02Gene50461-30s-1	24.12
PH02Gene50461-30s-2	24.17
PH02Gene50461-30s-3	24.2
NTB-0s-1	19.43
NTB-0s-2	19.44
NTB-0s-3	19.45
NTB-30s-1	19.27
NTB-30s-2	19.24
NTB-30s-3	19.31
CK-PelncRNA1-0s-1	26.38
CK-PelncRNA1-0s-2	26.09
CK-PelncRNA1-0s-3	26.21
CK-PelncRNA1-30s-1	25.26
CK-PelncRNA1-30s-2	25.26
CK-PelncRNA1-30s-3	25.35
CK-PH02Gene33364-0s-1	28.35
CK-PH02Gene33364-0s-2	28.29
CK-PH02Gene33364-0s-3	28.17
CK-PH02Gene33364-30s-1	27.78
CK-PH02Gene33364-30s-2	27.85
CK-PH02Gene33364-30s-3	28.02
CK-PH02Gene38550-0s-1	31.54
CK-PH02Gene38550-0s-2	31.54
CK-PH02Gene38550-0s-3	31.73
CK-PH02Gene38550-30s-1	31.58
CK-PH02Gene38550-30s-2	31.7
CK-PH02Gene38550-30s-3	31.58
CK-PH02Gene43330-0s-1	26.2
CK-PH02Gene43330-0s-2	26.11
CK-PH02Gene43330-0s-3	26.1
CK-PH02Gene43330-30s-1	26.11
CK-PH02Gene43330-30s-2	26.14
CK-PH02Gene43330-30s-3	26.33
CK-PH02Gene19065-0s-1	23.65
CK-PH02Gene19065-0s-2	23.55
CK-PH02Gene19065-0s-3	23.6
CK-PH02Gene19065-30s-1	22.84
CK-PH02Gene19065-30s-2	22.82
CK-PH02Gene19065-30s-3	22.8
CK-PH02Gene05460-0s-1	29.71
CK-PH02Gene05460-0s-2	29.78
CK-PH02Gene05460-0s-3	29.61
CK-PH02Gene05460-30s-1	29.07
CK-PH02Gene05460-30s-2	29.17
CK-PH02Gene05460-30s-3	29.07
CK-PH02Gene26812-0s-1	23.51
CK-PH02Gene26812-0s-2	23.88
CK-PH02Gene26812-0s-3	23.62
CK-PH02Gene26812-30s-1	23.42
CK-PH02Gene26812-30s-2	23.4
CK-PH02Gene26812-30s-3	23.1
CK-NTB-0s-1	20.69
CK-NTB-0s-2	20.55
CK-NTB-0s-3	20.83
CK-NTB-30s-1	19.09
CK-NTB-30s-2	19.07
CK-NTB-30s-3	19.25
CK-PelncRNA1-0s-1	26.21
CK-PelncRNA1-0s-2	26.2
CK-PelncRNA1-0s-3	26.26
CK-PelncRNA1-30s-1	24.33
CK-PelncRNA1-30s-2	24.36
CK-PelncRNA1-30s-3	24.47
CK-PH02Gene35897-0s-1	24.46
CK-PH02Gene35897-0s-2	23.1
CK-PH02Gene35897-0s-3	24.44
CK-PH02Gene35897-30s-1	22.45
CK-PH02Gene35897-30s-2	22.63
CK-PH02Gene35897-30s-3	22.52
CK-PH02Gene50461-0s-1	27.33
CK-PH02Gene50461-0s-2	27.38
CK-PH02Gene50461-0s-3	27.35
CK-PH02Gene50461-30s-1	24.86
CK-PH02Gene50461-30s-2	25.03
CK-PH02Gene50461-30s-3	25.32
CK-NTB-0s-1	19.56
CK-NTB-0s-2	19.64
CK-NTB-0s-3	19.59
CK-NTB-30s-1	19.09
CK-NTB-30s-2	19.07
CK-NTB-30s-3	19.25
