# Supplementary material for: A long non-coding RNA PelncRNA1 is involved in Phyllostachys edulis response to UV-B stress
Source: PeerJ. 2023 May 9;11:e15243. doi: 10.7717/peerj.15243 (PMC10178214; doi:10.7717/peerj.15243)
Supplement: Table S7 [file peerj-11-15243-s010.xlsx]

## Sheet: Sheet1
Promoter prediction by PlantCARE
Cis-elements		Sequence（5'-3')		Function	No.
GARE-motif	TCTGTTG		gibberellin-responsive element		3
Box 4	ATTAAT		part of a conserved DNA module involved in light responsiveness		2
ACE	GACACGTATG		cis-acting element involved in light responsiveness		1
MBS	CAACTG		MYB binding site involved in drought-inducibility		2
CGTCA-motif	CGTCA		cis-acting regulatory element involved in the MeJA-responsiveness		3
CAT-box	GCCACT		cis-acting regulatory element related to meristem expression		3
AT-rich element	ATAGAAATCAA		binding site of AT-rich DNA binding protein (ATBP-1)		1
G-box	CACGAC		cis-acting regulatory element involved in light responsiveness		5
ATC-motif	TGCTATCCA		part of a conserved DNA module involved in light responsiveness		1
TATC-box	TATCCCA		cis-acting element involved in gibberellin-responsiveness		1
ARE	AAACCA		cis-acting regulatory element essential for the anaerobic induction		1
TCT-motif	TCTTAC		part of a light responsive element		1
TGA-element	AACGAC		auxin-responsive element		1
GT1-motif	GGTTAA		light responsive element		3
TGACG-motif	TGACG		cis-acting regulatory element involved in the MeJA-responsiveness		3
ABRE	ACGTG		cis-acting element involved in the abscisic acid responsiveness		4
O2-site	GATGATGTGG		cis-acting regulatory element involved in zein metabolism regulation		1
GATA-motif	AAGGATAAGG		part of a light responsive element		1
